# Supplementary material for: Use of Edible, Medicinal, and Aromatic Plants in Various Health Disorders: A Cross-Sectional Evaluation among Inhabitants in the Area of Thrace, North-Eastern Greece
Source: Int J Environ Res Public Health. 2022 Oct 1;19(19):12576. doi: 10.3390/ijerph191912576 (PMC9566107; doi:10.3390/ijerph191912576)
Supplement: Supplementary file 1 [file ijerph-19-12576-s001.zip]

Archive with 1 entries (1 files):
- ijerph-1947324-supplementary.pdf
